# Supplementary material for: Accelerated functional brain aging in pre-clinical familial Alzheimer’s disease
Source: Nat Commun. 2021 Sep 9;12:5346. doi: 10.1038/s41467-021-25492-9 (PMC8429427; doi:10.1038/s41467-021-25492-9)
Supplement: Supplementary file 4 — Source data [file 41467_2021_25492_MOESM4_ESM.xlsx]

## Sheet: Fig2_a
metric name	ensemble rank	SVM rank	combined rank
Subgraph centrality	4	2	1
Positive weigth clustering coefficient	6	1	2
Unweighted assortativity	2	8	3
Weighted modularity coefficient	7	3	4
Small-worldness	3	10	5
Flow coefficient	9	5	6
Betweenness centrality	1	16	7
Negative weight participation coefficient	12	6	8
Positive weight diversity coefficient	13	9	9
Negative weight clustering coefficient	19	4	10
Eigen vector centrality	11	12	11
Unweighted efficiency	17	7	12
Weighted assortativity	5	19	13
Negative weight gateway coefficient	14	11	14
Unweighted clustering coefficient	15	14	15
Resilience	10	20	16
Unweighted modularity coefficient	8	25	17
Participation coefficient	18	18	18
Negative weight diversity coefficient	21	15	19
Positive weight participation coefficient	25	13	20
Characteristic path diameter	23	17	21
Characteristic path eccentricity	16	26	22
Characteristic path radius	20	23	23
Positive weight gateway coefficient	22	21	24
Characteristic path lambda	24	22	25
Characteristic path efficiency	26	24	26

## Sheet: Fig2_c
Set	Cohort	Chronological_Age	Predicted_Brain_Age
Training_set	-	18	27.2141291743347
Training_set	-	18	34.1663670693874
Training_set	-	18	40.053785641641
Training_set	-	18	39.3101497231357
Training_set	-	18	31.9978005986389
Training_set	-	18	28.291611294533
Training_set	-	18	29.2517197565733
Training_set	-	18	29.1566516412542
Training_set	-	18	25.4507688394657
Training_set	-	18	19.5963110828954
Training_set	-	18	28.3940637920415
Training_set	-	18	22.403006598233
Training_set	-	18	32.0389198782318
Training_set	-	18	50.5550602248972
Training_set	-	18	31.9674024656563
Training_set	-	18	38.8612169779769
Training_set	-	18	26.0835217985503
Training_set	-	18	31.9045915736715
Training_set	-	18	26.8271177788523
Training_set	-	18	31.3612536410232
Training_set	-	18	45.7897558466235
Training_set	-	18	32.6785109976572
Training_set	-	18	33.4964010588597
Training_set	-	19	44.5243663056547
Training_set	-	19	31.0976141814068
Training_set	-	19	27.4648849384246
Training_set	-	19	27.4357643702604
Training_set	-	19	24.4433485762541
Training_set	-	19	30.2558581465448
Training_set	-	19	23.0515258160468
Training_set	-	19	30.1602515386513
Training_set	-	19	15.8676186514984
Training_set	-	19	32.297509118112
Training_set	-	19	20.5717049721195
Training_set	-	19	31.2123512795012
Training_set	-	19	29.4633691781844
Training_set	-	19	41.4402480160108
Training_set	-	19	25.2755786216763
Training_set	-	19	23.7843684479276
Training_set	-	19	22.1838299271678
Training_set	-	19	25.5364170031829
Training_set	-	19	26.2229932099752
Training_set	-	19	21.1929198146872
Training_set	-	19	54.0242978339969
Training_set	-	19	31.8331595471609
Training_set	-	19	27.6136594816943
Training_set	-	19	22.8050446541656
Training_set	-	19	31.7251076854719
Training_set	-	19	29.0943418574215
Training_set	-	19	29.9199042231342
Training_set	-	19	31.6870778241849
Training_set	-	19	35.1091251788965
Training_set	-	19	46.0880747832745
Training_set	-	19	45.7939812726316
Training_set	-	19	53.2000817055919
Training_set	-	19	38.3555205216255
Training_set	-	19	50.5864292199859
Training_set	-	20	21.7264213659999
Training_set	-	20	26.9804455358183
Training_set	-	20	26.7486490280196
Training_set	-	20	36.1157539229959
Training_set	-	20	33.8639921033117
Training_set	-	20	44.0066257890718
Training_set	-	20	33.5405447858388
Training_set	-	20	34.7503732929233
Training_set	-	20	30.4147895319951
Training_set	-	20	31.167028209145
Training_set	-	20	20.4555897168181
Training_set	-	20	17.7812400648083
Training_set	-	20	26.7407324355168
Training_set	-	20	36.4468748782014
Training_set	-	20	22.284855675136
Training_set	-	20	27.1618214123441
Training_set	-	20	29.6986690942271
Training_set	-	20	27.9385408327201
Training_set	-	20	34.716001674484
Training_set	-	20	23.1907599248888
Training_set	-	20	44.6408331718098
Training_set	-	20	29.4141572744667
Training_set	-	20	34.9121785714644
Training_set	-	20	29.5648276205278
Training_set	-	20	28.1395239944956
Training_set	-	20	55.8744119256622
Training_set	-	20	36.4157857174982
Training_set	-	20	28.4476112785216
Training_set	-	20	37.8020403664136
Training_set	-	20	28.7657151080476
Training_set	-	20	33.0003467990985
Training_set	-	20	22.8901174360988
Training_set	-	20	29.4744833343199
Training_set	-	20	30.5264939030086
Training_set	-	20	28.9592186914367
Training_set	-	20	39.2442405878645
Training_set	-	20	45.206703430861
Training_set	-	20	44.2753217572826
Training_set	-	20	30.6177693993892
Training_set	-	20	33.924327540856
Training_set	-	20	27.2057637589356
Training_set	-	20	29.5968088215424
Training_set	-	20	22.0819265652861
Training_set	-	20	35.6291530085328
Training_set	-	20	49.1277957499154
Training_set	-	21	34.3867725278257
Training_set	-	21	30.6492911130394
Training_set	-	21	26.2814658903142
Training_set	-	21	22.1667995830758
Training_set	-	21	40.7517493004338
Training_set	-	21	30.2554836162482
Training_set	-	21	33.1012855582907
Training_set	-	21	24.8893019290509
Training_set	-	21	23.7274058040628
Training_set	-	21	22.0767632052634
Training_set	-	21	31.1925320200853
Training_set	-	21	33.6691236536316
Training_set	-	21	32.0393263032556
Training_set	-	21	17.5582173069724
Training_set	-	21	25.7501024837675
Training_set	-	21	29.5840706834983
Training_set	-	21	47.6770890922509
Training_set	-	21	23.5255900174987
Training_set	-	21	27.1839932667545
Training_set	-	21	24.6051074254854
Training_set	-	21	31.9350338324048
Training_set	-	21	35.3323043506628
Training_set	-	21	24.7901488824236
Training_set	-	21	30.3853202420954
Training_set	-	21	37.3499152509218
Training_set	-	21	15.9467833613279
Training_set	-	21	27.0084967048349
Training_set	-	21	31.6216766146061
Training_set	-	21	25.8271740969731
Training_set	-	21	25.9157961305294
Training_set	-	21	24.9707219240326
Training_set	-	21	28.1558298091339
Training_set	-	21	50.9042074110342
Training_set	-	21	46.8446755443047
Training_set	-	21	40.3697310479236
Training_set	-	22	22.2449986756015
Training_set	-	22	9.91745269251124
Training_set	-	22	30.5083156956491
Training_set	-	22	30.9241651301835
Training_set	-	22	32.8540094110623
Training_set	-	22	32.5139102201558
Training_set	-	22	27.9294822768131
Training_set	-	22	17.9515784349175
Training_set	-	22	30.7544909409209
Training_set	-	22	31.8741497845784
Training_set	-	22	32.1730900019564
Training_set	-	22	23.646709233788
Training_set	-	22	25.1710993950051
Training_set	-	22	30.299707764008
Training_set	-	22	24.3353270393516
Training_set	-	22	22.8134861657527
Training_set	-	22	25.7957139988323
Training_set	-	22	27.5746364563952
Training_set	-	22	33.633600617134
Training_set	-	22	33.7460348483439
Training_set	-	22	30.8723113691449
Training_set	-	22	25.0477259897081
Training_set	-	22	26.3922383072026
Training_set	-	22	24.5223966134585
Training_set	-	22	39.0896869287791
Training_set	-	22	37.3387801648841
Training_set	-	22	28.3538165922721
Training_set	-	22	33.5350060142369
Training_set	-	22	44.0788189615555
Training_set	-	23	23.4862892778848
Training_set	-	23	28.6719830688897
Training_set	-	23	16.6765477063307
Training_set	-	23	27.229884143355
Training_set	-	23	27.0317460223423
Training_set	-	23	25.2080776387237
Training_set	-	23	23.8160679840105
Training_set	-	23	25.8643269381264
Training_set	-	23	35.5989213146775
Training_set	-	23	45.5623303540062
Training_set	-	23	40.6187586853595
Training_set	-	23	28.9118891363505
Training_set	-	23	25.817472047016
Training_set	-	23	17.553651175984
Training_set	-	23	28.2504067177954
Training_set	-	23	31.9365580931691
Training_set	-	23	31.8500440666919
Training_set	-	23	31.9393974506751
Training_set	-	23	37.2167479341545
Training_set	-	23	28.3340507693455
Training_set	-	23	35.4495055285519
Training_set	-	23	31.6538003344007
Training_set	-	23	29.4534311899946
Training_set	-	23	50.3593562634425
Training_set	-	23	36.785651910195
Training_set	-	23	40.6535902431074
Training_set	-	23	46.2331982822092
Training_set	-	23	32.7016284656927
Training_set	-	23	36.409996493868
Training_set	-	24	28.3124871583733
Training_set	-	24	45.5023079943887
Training_set	-	24	25.3119202532128
Training_set	-	24	24.5121035258095
Training_set	-	24	31.1533644283297
Training_set	-	24	37.3936614214007
Training_set	-	24	43.0973293572602
Training_set	-	24	34.3603383284461
Training_set	-	24	32.7148969302661
Training_set	-	24	57.8870234555608
Training_set	-	24	58.4924234501975
Training_set	-	24	29.2364166262379
Training_set	-	25	25.1917333443884
Training_set	-	25	34.7680281288499
Training_set	-	25	24.0010122820059
Training_set	-	25	35.2688708836223
Training_set	-	25	34.23935093119
Training_set	-	25	24.2086753310742
Training_set	-	25	41.510804191694
Training_set	-	25	38.9529234156664
Training_set	-	25	31.9269628546991
Training_set	-	25	39.3865597510093
Training_set	-	25	21.7284757591848
Training_set	-	26	27.5845371641532
Training_set	-	26	29.596191780597
Training_set	-	26	29.9785797827931
Training_set	-	26	24.138789043091
Training_set	-	26	16.6415558877761
Training_set	-	26	26.9041475231
Training_set	-	26	62.9592347579416
Training_set	-	26	25.0469717929514
Training_set	-	26	34.6171931765811
Training_set	-	26	37.670058188222
Training_set	-	26	39.378894291401
Training_set	-	26	39.2303833134462
Training_set	-	26	47.4530920386487
Training_set	-	26	37.4463422159313
Training_set	-	27	17.8959401792941
Training_set	-	27	53.8467302935413
Training_set	-	27	31.0872922615525
Training_set	-	27	39.0147945323615
Training_set	-	27	34.594283021746
Training_set	-	27	37.7984635082771
Training_set	-	28	28.4833342290967
Training_set	-	28	28.9281432366022
Training_set	-	28	37.4945622922797
Training_set	-	28	43.4390496956594
Training_set	-	28	31.5528800777575
Training_set	-	28	39.6949419429508
Training_set	-	28	28.8240284304109
Training_set	-	28	40.0166637150818
Training_set	-	28	36.3351107331041
Training_set	-	28	41.6085715702671
Training_set	-	28	41.809687735476
Training_set	-	28	31.7048088508688
Training_set	-	29	20.4976811985211
Training_set	-	29	27.5228738737832
Training_set	-	29	35.6783314859388
Training_set	-	29	35.6589370979064
Training_set	-	29	27.7021531211279
Training_set	-	29	40.7577635880538
Training_set	-	29	42.7641066616519
Training_set	-	29	28.5414227711307
Training_set	-	29	36.970450856595
Training_set	-	29	55.2989303810188
Training_set	-	29	28.8149649603161
Training_set	-	29	26.6728159655155
Training_set	-	29	37.8544868627964
Training_set	-	29	32.7438740902603
Training_set	-	29	39.5907289714816
Training_set	-	29	57.7039178486117
Training_set	-	29	31.1981894494522
Training_set	-	30	29.1650672431296
Training_set	-	30	25.0879625440803
Training_set	-	30	24.7571502760115
Training_set	-	30	24.3598458578999
Training_set	-	30	39.8292669681208
Training_set	-	30	33.6285553532898
Training_set	-	30	42.2731704150417
Training_set	-	30	10.7469190448321
Training_set	-	30	21.5168975852179
Training_set	-	30	27.2657750841183
Training_set	-	30	35.8260718446875
Training_set	-	30	41.5817053653403
Training_set	-	30	32.747585997096
Training_set	-	31	41.7823283816066
Training_set	-	31	31.7145735448243
Training_set	-	31	41.9492173640879
Training_set	-	31	24.7200055657191
Training_set	-	31	49.4627721800399
Training_set	-	31	57.9985735368031
Training_set	-	31	44.7809349195585
Training_set	-	31	40.3894678965949
Training_set	-	32	44.8030922952558
Training_set	-	32	57.4574063079317
Training_set	-	32	27.8197769218954
Training_set	-	32	45.8731006078829
Training_set	-	32	31.9106895569039
Training_set	-	32	47.2246649984424
Training_set	-	32	38.6314986033739
Training_set	-	32	40.6644723918523
Training_set	-	32	45.7632165433057
Training_set	-	32	36.8917980364568
Training_set	-	32	27.5960304561499
Training_set	-	32	57.413337467033
Training_set	-	32	36.5613141570143
Training_set	-	33	34.4041804972833
Training_set	-	33	38.4158568689699
Training_set	-	33	33.8078052141641
Training_set	-	33	37.1331457055317
Training_set	-	33	34.0021399762986
Training_set	-	33	43.1161386982892
Training_set	-	33	42.4961333656476
Training_set	-	33	44.636366560724
Training_set	-	33	64.0271885523655
Training_set	-	33	30.235799274031
Training_set	-	33	56.0451045046404
Training_set	-	34	45.2980881043041
Training_set	-	34	43.3585902538825
Training_set	-	34	32.2656384949549
Training_set	-	34	36.6313486048837
Training_set	-	34	44.5282591838995
Training_set	-	34	27.9230157656231
Training_set	-	34	30.2980476219411
Training_set	-	34	43.9808000058356
Training_set	-	34	50.3460695035308
Training_set	-	34	39.0053676514974
Training_set	-	34	40.7327169144224
Training_set	-	34	40.4160055650016
Training_set	-	34	56.9209759107094
Training_set	-	34	34.7623938342944
Training_set	-	35	38.4743762735355
Training_set	-	35	33.6091660358353
Training_set	-	35	42.7502470551657
Training_set	-	35	34.0811584187805
Training_set	-	35	38.5646406303396
Training_set	-	35	36.038228286998
Training_set	-	35	37.165765207639
Training_set	-	35	36.9310122262955
Training_set	-	35	36.7671656333687
Training_set	-	35	38.2090071330339
Training_set	-	35	43.843360562418
Training_set	-	35	24.75601737275
Training_set	-	35	26.1312623430676
Training_set	-	36	49.4783844147804
Training_set	-	36	27.8476382906727
Training_set	-	36	30.2957236001435
Training_set	-	36	42.7842476346682
Training_set	-	36	36.3668610093692
Training_set	-	36	37.2430210210096
Training_set	-	36	29.3976509770769
Training_set	-	36	49.451271158249
Training_set	-	36	56.6072505572923
Training_set	-	36	26.9832816908027
Training_set	-	36	31.5715142806375
Training_set	-	37	43.6907722866713
Training_set	-	37	27.3863871847283
Training_set	-	37	29.0140018625376
Training_set	-	37	57.7063141515935
Training_set	-	37	39.2318820647344
Training_set	-	37	41.3862156520093
Training_set	-	37	35.5957366142614
Training_set	-	37	42.2603413531318
Training_set	-	37	13.0669331675584
Training_set	-	37	51.0364479555715
Training_set	-	37	41.2473102152521
Training_set	-	37	47.1504108468904
Training_set	-	37	40.0491387966707
Training_set	-	37	51.6170057732113
Training_set	-	37	26.1255759862707
Training_set	-	37	39.1462194341237
Training_set	-	37	50.4127739792313
Training_set	-	37	28.9343569954888
Training_set	-	38	29.7427098392147
Training_set	-	38	42.5129376298189
Training_set	-	38	45.2083620258986
Training_set	-	38	29.8502630554437
Training_set	-	38	31.8641102268261
Training_set	-	38	44.4627441555113
Training_set	-	39	47.7218951587468
Training_set	-	39	44.9543569617027
Training_set	-	39	37.1047275678105
Training_set	-	39	46.1210941690868
Training_set	-	39	40.9717883003179
Training_set	-	39	49.8910675360665
Training_set	-	39	29.1905684741661
Training_set	-	39	31.2325488051163
Training_set	-	39	45.8325545279527
Training_set	-	39	25.4404207406352
Training_set	-	39	44.4789619356416
Training_set	-	40	37.0686631470826
Training_set	-	40	46.6518786923069
Training_set	-	40	44.9759485425841
Training_set	-	40	34.5320942351741
Training_set	-	40	52.9534481935674
Training_set	-	40	47.5190987354517
Training_set	-	40	40.1680696199917
Training_set	-	40	45.2264581275073
Training_set	-	40	44.8034042273404
Training_set	-	40	49.1318263275172
Training_set	-	40	39.1667322354439
Training_set	-	40	46.4436263823717
Training_set	-	40	47.7040567469609
Training_set	-	40	47.6864015051649
Training_set	-	40	39.6663505213866
Training_set	-	41	45.4757701150813
Training_set	-	41	33.8604964907182
Training_set	-	41	41.435591816884
Training_set	-	41	41.842311203669
Training_set	-	41	38.7457236258432
Training_set	-	41	41.0054210570189
Training_set	-	41	44.3118158877518
Training_set	-	41	40.1142438904138
Training_set	-	42	37.1148689143436
Training_set	-	42	36.2482222556212
Training_set	-	42	33.6168623736303
Training_set	-	42	36.4727040540903
Training_set	-	42	53.4550297193389
Training_set	-	42	46.7061271823189
Training_set	-	42	40.2764814319351
Training_set	-	42	38.8282277268391
Training_set	-	42	27.4434118149034
Training_set	-	42	54.898804110953
Training_set	-	43	36.3204454248762
Training_set	-	43	40.0263436226437
Training_set	-	43	49.883621957856
Training_set	-	43	45.566515983743
Training_set	-	43	38.7770516063346
Training_set	-	43	49.0949638796599
Training_set	-	43	25.9820201814783
Training_set	-	43	56.7957317632606
Training_set	-	44	57.0943843389372
Training_set	-	44	39.9728454813642
Training_set	-	44	43.0960897419093
Training_set	-	44	28.5529023759235
Training_set	-	44	50.688493625562
Training_set	-	44	28.0152325045907
Training_set	-	44	41.4506935900391
Training_set	-	44	44.6053981356075
Training_set	-	44	53.3854321907308
Training_set	-	44	32.6052652620511
Training_set	-	44	32.5872411270214
Training_set	-	45	43.4846038509227
Training_set	-	45	49.111218693895
Training_set	-	45	40.9108769818629
Training_set	-	45	47.9174574097277
Training_set	-	46	48.4263750958602
Training_set	-	46	37.7768075882073
Training_set	-	46	29.5844550938215
Training_set	-	46	47.237772444626
Training_set	-	46	38.5622733042727
Training_set	-	46	42.8359797725018
Training_set	-	46	37.7426979739659
Training_set	-	46	43.5803815469035
Training_set	-	46	56.8905946266326
Training_set	-	46	26.8847153034645
Training_set	-	46	31.9129337173937
Training_set	-	46	51.7830894700636
Training_set	-	46	53.119838037424
Training_set	-	47	51.4504445054723
Training_set	-	47	38.8939141057596
Training_set	-	47	42.2344924653593
Training_set	-	47	45.9339287041466
Training_set	-	47	55.4697439996357
Training_set	-	47	45.2316027283926
Training_set	-	47	35.9876976417202
Training_set	-	47	40.2252388606623
Training_set	-	47	31.678497529902
Training_set	-	47	38.6924167197338
Training_set	-	47	67.520763503281
Training_set	-	47	35.5924849974794
Training_set	-	47	45.5053957181592
Training_set	-	48	47.4440395583669
Training_set	-	48	32.2606701998801
Training_set	-	48	46.2731330987209
Training_set	-	48	34.8163449582788
Training_set	-	48	38.0563017023376
Training_set	-	48	36.0685396079961
Training_set	-	48	41.8247570052208
Training_set	-	48	42.3747169357231
Training_set	-	48	48.4778207481702
Training_set	-	48	50.5426410755617
Training_set	-	48	29.2080344482102
Training_set	-	48	39.9078291316013
Training_set	-	48	60.0644477548564
Training_set	-	48	46.4255768755385
Training_set	-	49	50.0494606357829
Training_set	-	49	52.3150725313213
Training_set	-	49	41.4519248230776
Training_set	-	49	59.1717005817832
Training_set	-	49	38.4863831280934
Training_set	-	49	38.7573869232314
Training_set	-	49	63.5938703670874
Training_set	-	50	44.6666327092884
Training_set	-	50	53.6615490312393
Training_set	-	50	52.146266438277
Training_set	-	50	35.2626174091542
Training_set	-	51	57.2198092843595
Training_set	-	51	54.7495366522457
Training_set	-	51	38.6141805983136
Training_set	-	51	41.1775782670045
Training_set	-	51	38.6559458643266
Training_set	-	51	30.1903724990796
Training_set	-	51	28.1411297832049
Training_set	-	52	32.8050489173454
Training_set	-	52	47.1996170785833
Training_set	-	52	45.5482046409414
Training_set	-	52	52.7656531212288
Training_set	-	52	46.8981271808828
Training_set	-	52	53.73437352093
Training_set	-	52	64.0937498139317
Training_set	-	52	38.2824168632377
Training_set	-	52	51.6358789589047
Training_set	-	52	41.7753252423142
Training_set	-	52	73.2224868006772
Training_set	-	52	33.0212481576104
Training_set	-	52	34.7580027798255
Training_set	-	52	60.3150865457888
Training_set	-	53	64.217900524133
Training_set	-	53	38.700661059313
Training_set	-	53	73.8724566981125
Training_set	-	53	48.6208168956696
Training_set	-	53	47.7765841116003
Training_set	-	53	49.8585043378643
Training_set	-	53	29.9360047947739
Training_set	-	54	43.723202347658
Training_set	-	54	48.0524626537029
Training_set	-	54	46.3954357739396
Training_set	-	54	31.7378288128405
Training_set	-	55	47.0147612938193
Training_set	-	55	45.6875982444343
Training_set	-	55	40.7557485716785
Training_set	-	55	53.7381348463317
Training_set	-	55	40.2519750147363
Training_set	-	55	56.0044947287066
Training_set	-	55	61.3605545802733
Training_set	-	55	64.2064167890505
Training_set	-	56	57.3579456503137
Training_set	-	56	33.4096794691904
Training_set	-	56	57.2273338728839
Training_set	-	56	59.803373200461
Training_set	-	56	44.1258079824048
Training_set	-	56	45.2966038656241
Training_set	-	56	53.3493329136401
Training_set	-	56	51.8659554813608
Training_set	-	56	38.3138825630762
Training_set	-	56	49.98010105342
Training_set	-	56	47.9911019756253
Training_set	-	57	47.8916987329407
Training_set	-	57	67.6659018485434
Training_set	-	57	48.8671918141274
Training_set	-	57	27.2503480498444
Training_set	-	57	27.3463464279865
Training_set	-	57	72.7595806642938
Training_set	-	57	70.8626092437331
Training_set	-	58	37.4677737835742
Training_set	-	58	30.3846219692029
Training_set	-	58	55.8233459787366
Training_set	-	58	41.0741931063015
Training_set	-	58	44.196088703003
Training_set	-	58	68.7953962331643
Training_set	-	59	42.8698700990175
Training_set	-	59	51.0304091759068
Training_set	-	59	43.0446224037797
Training_set	-	59	63.6903944723145
Training_set	-	59	42.2490804054253
Training_set	-	59	46.5462778560975
Training_set	-	59	55.8163263609268
Training_set	-	59	76.5237176357985
Training_set	-	60	69.001377341808
Training_set	-	60	67.289528482735
Training_set	-	60	52.8244180736943
Training_set	-	60	48.9188301016708
Training_set	-	60	37.1440994638178
Training_set	-	60	55.568053610124
Training_set	-	60	61.7802150344315
Training_set	-	60	77.0013079511697
Training_set	-	60	65.8137517032995
Training_set	-	60	72.0950861944842
Training_set	-	60	68.7509711771128
Training_set	-	60	72.4522160757372
Training_set	-	61	57.2408342199683
Training_set	-	61	43.6326917765576
Training_set	-	61	51.9543872822799
Training_set	-	61	36.7058270037522
Training_set	-	61	55.909182309928
Training_set	-	61	68.0459295607625
Training_set	-	61	48.6586706966769
Training_set	-	61	32.6598987137122
Training_set	-	61	30.5105942035818
Training_set	-	61	61.2347604215358
Training_set	-	61	72.6465430139684
Training_set	-	61	77.9939328359739
Training_set	-	62	61.4958393188937
Training_set	-	62	46.3614608029037
Training_set	-	62	46.8351084779091
Training_set	-	62	33.3712311705625
Training_set	-	62	49.7849119016649
Training_set	-	62	51.5323207758514
Training_set	-	62	74.1354374337659
Training_set	-	62	72.5634382612742
Training_set	-	62	71.923793933676
Training_set	-	62	68.3029807245592
Training_set	-	62	68.9592865019401
Training_set	-	62	68.6034355437024
Training_set	-	63	40.2796450341247
Training_set	-	63	67.4143504667554
Training_set	-	63	46.4812796047903
Training_set	-	63	53.7968018391388
Training_set	-	63	56.0209266186017
Training_set	-	63	65.4557223571827
Training_set	-	64	66.5541967120882
Training_set	-	64	71.5572008049513
Training_set	-	64	53.6894688600343
Training_set	-	64	52.446278101032
Training_set	-	64	50.5693186558833
Training_set	-	64	33.8775632675125
Training_set	-	64	45.9598261867658
Training_set	-	64	40.9910591710549
Training_set	-	64	51.8403073788062
Training_set	-	64	75.5177148928541
Training_set	-	64	67.8939206324667
Training_set	-	64	63.0822452746727
Training_set	-	65	64.5368929069748
Training_set	-	65	48.5645983865354
Training_set	-	65	41.3159089127194
Training_set	-	65	37.6799992923959
Training_set	-	65	66.8204438073259
Training_set	-	65	50.4194662182671
Training_set	-	65	71.7208957080231
Training_set	-	65	71.1717364520518
Training_set	-	65	72.2385985130617
Training_set	-	66	74.8434948700171
Training_set	-	66	59.2859287688235
Training_set	-	66	51.4882908989792
Training_set	-	66	50.5354151841957
Training_set	-	66	69.8978744657689
Training_set	-	66	43.3222745355105
Training_set	-	66	59.0347973573338
Training_set	-	67	45.5067729248073
Training_set	-	67	33.3139256741659
Training_set	-	67	33.3276335236251
Training_set	-	67	58.9384011305307
Training_set	-	67	59.61600408687
Training_set	-	67	36.1906715258186
Training_set	-	67	38.7187558764813
Training_set	-	68	63.1612471612831
Training_set	-	68	56.6218497343191
Training_set	-	68	52.3306355426655
Training_set	-	68	55.5809681969356
Training_set	-	68	52.3852344519527
Training_set	-	68	40.0006966537321
Training_set	-	68	55.0268649439412
Training_set	-	68	66.7005642217768
Training_set	-	68	61.2690416455604
Training_set	-	69	36.6022498764565
Training_set	-	69	50.099902960574
Training_set	-	69	36.2022648633074
Training_set	-	69	64.628847590207
Training_set	-	69	55.7844620415194
Training_set	-	69	44.8986505679322
Training_set	-	69	44.1242474052301
Training_set	-	69	56.8332929543795
Training_set	-	69	32.5880668790483
Training_set	-	69	69.7515770942845
Training_set	-	69	74.6644260077333
Training_set	-	70	67.6710498173351
Training_set	-	70	65.4897476524008
Training_set	-	70	68.6545505148206
Training_set	-	70	66.081422994753
Training_set	-	70	69.5579514146313
Training_set	-	70	58.440789713425
Training_set	-	71	72.7032807579005
Training_set	-	71	61.6436812401875
Training_set	-	71	80.1017572385116
Training_set	-	71	62.635290494399
Training_set	-	71	51.3706379529848
Training_set	-	71	56.5863010348216
Training_set	-	71	52.6151649152687
Training_set	-	71	72.3060474145401
Training_set	-	72	39.8206334416153
Training_set	-	72	72.70637979047
Training_set	-	72	46.6524803172143
Training_set	-	72	75.4389010071687
Training_set	-	72	43.7431997916075
Training_set	-	72	67.8035250641501
Training_set	-	72	31.803490759166
Training_set	-	72	34.7415701582046
Training_set	-	72	67.5960201067939
Training_set	-	72	66.9413349644514
Training_set	-	73	58.6261827081942
Training_set	-	73	41.2695488122897
Training_set	-	73	77.0825427805396
Training_set	-	73	63.6566210901744
Training_set	-	73	46.9416107866513
Training_set	-	73	60.0447922220781
Training_set	-	73	64.8965210746143
Training_set	-	74	34.3877390524977
Training_set	-	74	58.4122642613592
Training_set	-	75	71.6039602122993
Training_set	-	75	76.6560310145795
Training_set	-	75	35.6377508760508
Training_set	-	75	66.3885703648073
Training_set	-	75	49.2841479193544
Training_set	-	75	32.0594913800632
Training_set	-	75	64.5900858709047
Training_set	-	76	47.1672802531232
Training_set	-	76	46.7577537154719
Training_set	-	76	63.0019056624074
Training_set	-	76	58.6441542764191
Training_set	-	76	50.2030150509561
Training_set	-	76	50.7839948039929
Training_set	-	76	72.8744746947007
Training_set	-	76	52.5084720681446
Training_set	-	77	74.0279963247346
Training_set	-	77	54.8648554656236
Training_set	-	77	48.0335134414557
Training_set	-	77	75.9341826053517
Training_set	-	78	45.3019059236612
Training_set	-	78	76.0905501233995
Training_set	-	78	50.3539093398734
Training_set	-	78	40.4831251825802
Training_set	-	78	60.519389105591
Training_set	-	78	51.8341573271258
Training_set	-	78	61.3912467303441
Training_set	-	78	57.579727951442
Training_set	-	78	71.8552851098978
Training_set	-	78	37.4413621105899
Training_set	-	78	74.7355471798992
Training_set	-	78	70.2852052131195
Training_set	-	79	76.062760667031
Training_set	-	79	56.1686078107278
Training_set	-	79	62.4325945065232
Training_set	-	79	63.071444891282
Training_set	-	79	40.8250705924179
Training_set	-	79	66.1105314444317
Training_set	-	79	62.7521725080531
Training_set	-	79	61.7232685465905
Training_set	-	79	41.6047910154933
Training_set	-	80	51.9177255999637
Training_set	-	80	78.6684281047278
Training_set	-	80	61.6902630008771
Training_set	-	80	58.8538549371796
Training_set	-	80	75.8484786797585
Training_set	-	80	77.7568541366226
Training_set	-	80	78.1222528618277
Training_set	-	80	71.0734202870856
Training_set	-	80	71.6223594435367
Training_set	-	81	68.1820855368773
Training_set	-	81	66.244969840794
Training_set	-	82	77.0555101382715
Training_set	-	82	74.7106888581996
Training_set	-	82	59.8631776836974
Training_set	-	82	60.8310044318227
Training_set	-	82	68.113550229518
Training_set	-	82	75.0034865208738
Training_set	-	83	81.2770142395364
Training_set	-	83	69.6213941619957
Training_set	-	83	62.0961620919598
Training_set	-	83	71.9083612054052
Training_set	-	83	64.2831235517085
Training_set	-	83	76.5209027627707
Training_set	-	83	56.0263811261452
Training_set	-	84	71.096382808858
Training_set	-	84	65.8402914432707
Training_set	-	85	79.0909901676371
Training_set	-	85	69.3252377913302
Training_set	-	85	71.9586853539239
Training_set	-	85	54.815333997735
Training_set	-	85	62.0517126724339
Training_set	-	85	64.9016145449991
Training_set	-	85	78.9264791766129
Training_set	-	86	50.7442948363124
Training_set	-	86	46.1053093344269
Training_set	-	86	48.5759605583441
Training_set	-	87	76.5629503558765
Training_set	-	87	55.8414741512591
Training_set	-	94	80.6658471698887
Validation_set	ICBM	19	38.163
Validation_set	ICBM	19	31.838
Validation_set	ICBM	19	50.033
Validation_set	ICBM	20	33.51
Validation_set	ICBM	20	32.3
Validation_set	ICBM	20	33.98
Validation_set	ICBM	21	35.99
Validation_set	ICBM	21	37.05
Validation_set	ICBM	21	37.489
Validation_set	ICBM	22	40.931
Validation_set	ICBM	23	42.269
Validation_set	ICBM	23	24.425
Validation_set	ICBM	23	40.294
Validation_set	ICBM	25	60.718
Validation_set	ICBM	25	58.307
Validation_set	ICBM	25	26.457
Validation_set	ICBM	27	27.611
Validation_set	ICBM	30	37.962
Validation_set	ICBM	30	30.371
Validation_set	ICBM	31	44.576
Validation_set	ICBM	32	24.906
Validation_set	ICBM	42	31.955
Validation_set	ICBM	43	38.87
Validation_set	ICBM	46	41.639
Validation_set	ICBM	47	52.305
Validation_set	ICBM	48	64.143
Validation_set	ICBM	48	37.235
Validation_set	ICBM	49	49.184
Validation_set	ICBM	49	71.736
Validation_set	ICBM	50	47.219
Validation_set	ICBM	51	26.069
Validation_set	ICBM	56	47.372
Validation_set	ICBM	56	66.92
Validation_set	ICBM	56	67.137
Validation_set	ICBM	57	64.474
Validation_set	ICBM	58	62.713
Validation_set	ICBM	60	54.716
Validation_set	ICBM	61	68.968
Validation_set	ICBM	62	53.928
Validation_set	ICBM	67	49.728
Validation_set	ICBM	68	58.005
Validation_set	ICBM	70	55.047
Validation_set	ICBM	70	69.848
Validation_set	ICBM	78	67.457
Validation_set	ICBM	78	63.853
Validation_set	ICBM	79	71.5
Test_set	CamCAN	18	47.942
Test_set	DIAN	18	54.535
Test_set	DIAN	18	55.369
Test_set	DIAN	19	45.313
Test_set	DIAN	19	71.117
Test_set	DIAN	19	30.035
Test_set	CamCAN	20	41.986
Test_set	DIAN	20	53.246
Test_set	DIAN	20	40.455
Test_set	DIAN	20	34.481
Test_set	DIAN	20	24.407
Test_set	DIAN	21	44.065
Test_set	DIAN	22	49.997
Test_set	DIAN	22	44.205
Test_set	DIAN	22	49.53
Test_set	DIAN	22	30.626
Test_set	DIAN	22	33.116
Test_set	DIAN	22	30.98
Test_set	DIAN	22	30.126
Test_set	DIAN	22	47.01
Test_set	DIAN	23	25.174
Test_set	DIAN	23	46.095
Test_set	DIAN	23	47.412
Test_set	DIAN	23	58.833
Test_set	DIAN	23	38.476
Test_set	CamCAN	24	50.929
Test_set	DIAN	24	41.521
Test_set	DIAN	24	49.518
Test_set	DIAN	24	36.815
Test_set	DIAN	24	30.508
Test_set	DIAN	24	63.145
Test_set	DIAN	25	52.082
Test_set	DIAN	25	26.819
Test_set	DIAN	25	33.576
Test_set	DIAN	25	43.583
Test_set	CamCAN	26	22.03
Test_set	CamCAN	26	31.669
Test_set	CamCAN	26	45.556
Test_set	DIAN	26	43.915
Test_set	DIAN	26	24.25
Test_set	DIAN	26	37.288
Test_set	DIAN	26	28.6
Test_set	DIAN	26	74.027
Test_set	DIAN	26	53.657
Test_set	DIAN	26	47.619
Test_set	CamCAN	27	45.843
Test_set	CamCAN	27	17.186
Test_set	CamCAN	27	36.857
Test_set	DIAN	27	51.624
Test_set	DIAN	27	42.391
Test_set	DIAN	27	39.597
Test_set	DIAN	27	38.463
Test_set	DIAN	27	62.195
Test_set	DIAN	27	68.521
Test_set	DIAN	27	61.046
Test_set	DIAN	28	36.154
Test_set	DIAN	28	50.653
Test_set	DIAN	28	33.88
Test_set	CamCAN	29	42.697
Test_set	CamCAN	29	33.33
Test_set	DIAN	29	34.787
Test_set	DIAN	29	44.23
Test_set	CamCAN	30	50.332
Test_set	DIAN	30	48.379
Test_set	DIAN	30	30.541
Test_set	DIAN	30	25.373
Test_set	DIAN	30	48.312
Test_set	DIAN	30	67.786
Test_set	DIAN	30	46.18
Test_set	DIAN	30	13.083
Test_set	CamCAN	31	50.81
Test_set	CamCAN	31	38.562
Test_set	DIAN	31	32.208
Test_set	DIAN	31	42.131
Test_set	DIAN	31	54.7
Test_set	CamCAN	32	49.513
Test_set	DIAN	32	64.645
Test_set	DIAN	32	27.699
Test_set	DIAN	32	46.37
Test_set	DIAN	32	55.745
Test_set	DIAN	32	32.33
Test_set	CamCAN	33	61.566
Test_set	DIAN	33	54.638
Test_set	DIAN	33	51.437
Test_set	DIAN	33	45.67
Test_set	DIAN	33	29.887
Test_set	DIAN	33	81.846
Test_set	DIAN	33	12.528
Test_set	CamCAN	34	42.114
Test_set	DIAN	34	32.37
Test_set	DIAN	34	47.002
Test_set	DIAN	34	33.6
Test_set	DIAN	34	43.131
Test_set	CamCAN	35	35.816
Test_set	DIAN	35	35.818
Test_set	DIAN	35	68.5
Test_set	DIAN	35	33.874
Test_set	DIAN	35	27.551
Test_set	DIAN	35	47.761
Test_set	CamCAN	36	42.421
Test_set	DIAN	36	35.689
Test_set	DIAN	36	31.278
Test_set	DIAN	36	71.082
Test_set	CamCAN	37	47.348
Test_set	CamCAN	37	32.899
Test_set	DIAN	37	21.629
Test_set	DIAN	37	33.928
Test_set	DIAN	37	50.725
Test_set	DIAN	37	46.227
Test_set	CamCAN	38	36.712
Test_set	DIAN	38	32.702
Test_set	DIAN	38	55.75
Test_set	DIAN	38	45.16
Test_set	DIAN	38	28.549
Test_set	CamCAN	39	45.726
Test_set	DIAN	39	27.757
Test_set	DIAN	39	59.531
Test_set	DIAN	39	22.654
Test_set	DIAN	39	34.295
Test_set	DIAN	39	79.909
Test_set	DIAN	39	25.862
Test_set	DIAN	39	25.931
Test_set	CamCAN	40	42.503
Test_set	CamCAN	40	47.746
Test_set	CamCAN	40	35.147
Test_set	DIAN	40	33.003
Test_set	DIAN	40	47.334
Test_set	DIAN	40	45.502
Test_set	DIAN	40	33.898
Test_set	DIAN	40	29.371
Test_set	DIAN	40	27.931
Test_set	DIAN	40	50.885
Test_set	DIAN	40	30.29
Test_set	CamCAN	41	43.083
Test_set	CamCAN	41	53.092
Test_set	DIAN	41	23.98
Test_set	DIAN	41	52.017
Test_set	CamCAN	42	70.189
Test_set	CamCAN	42	37.273
Test_set	CamCAN	42	29.712
Test_set	DIAN	42	49.636
Test_set	DIAN	42	50.932
Test_set	DIAN	42	46.662
Test_set	DIAN	42	34.546
Test_set	DIAN	42	65.563
Test_set	DIAN	43	27.531
Test_set	DIAN	43	33.39
Test_set	DIAN	43	19.322
Test_set	DIAN	43	27.362
Test_set	DIAN	43	30.331
Test_set	DIAN	43	26.791
Test_set	DIAN	44	67.194
Test_set	DIAN	44	38.11
Test_set	DIAN	44	27.968
Test_set	CamCAN	45	45.673
Test_set	CamCAN	45	54.634
Test_set	DIAN	45	42.14
Test_set	DIAN	45	37.177
Test_set	DIAN	45	24.344
Test_set	CamCAN	46	45.711
Test_set	DIAN	46	51.821
Test_set	DIAN	46	34.452
Test_set	DIAN	46	55.629
Test_set	DIAN	46	32.225
Test_set	DIAN	46	23.119
Test_set	DIAN	46	35.433
Test_set	CamCAN	47	55.567
Test_set	DIAN	47	48.623
Test_set	DIAN	47	24.354
Test_set	DIAN	47	33.284
Test_set	DIAN	47	15.922
Test_set	DIAN	48	61.874
Test_set	DIAN	48	26.39
Test_set	DIAN	48	29.218
Test_set	CamCAN	49	41.768
Test_set	CamCAN	49	37.77
Test_set	DIAN	49	34.664
Test_set	CamCAN	50	44.077
Test_set	CamCAN	50	34.769
Test_set	CamCAN	50	46.008
Test_set	DIAN	50	28.324
Test_set	DIAN	50	48.413
Test_set	DIAN	50	30.31
Test_set	CamCAN	51	49.11
Test_set	CamCAN	51	44.962
Test_set	CamCAN	51	39.233
Test_set	DIAN	51	50.609
Test_set	DIAN	51	34.66
Test_set	DIAN	52	45.865
Test_set	DIAN	52	33.261
Test_set	CamCAN	54	47.455
Test_set	CamCAN	54	51.132
Test_set	CamCAN	54	52.596
Test_set	DIAN	54	34.278
Test_set	CamCAN	55	27.842
Test_set	PreventAD	55	67.596
Test_set	PreventAD	55	73.354
Test_set	PreventAD	55	72.766
Test_set	PreventAD	55	63.202
Test_set	PreventAD	55	68.29
Test_set	DIAN	56	25.054
Test_set	DIAN	56	49.961
Test_set	DIAN	56	45.716
Test_set	PreventAD	56	69.454
Test_set	PreventAD	56	69.624
Test_set	PreventAD	56	64.874
Test_set	PreventAD	56	72.826
Test_set	PreventAD	56	68.572
Test_set	PreventAD	56	62.979
Test_set	PreventAD	56	71.192
Test_set	PreventAD	56	66.08
Test_set	PreventAD	56	70.888
Test_set	CamCAN	57	30.386
Test_set	CamCAN	57	39.122
Test_set	DIAN	57	28.923
Test_set	PreventAD	57	66.077
Test_set	PreventAD	57	70.499
Test_set	PreventAD	57	64.624
Test_set	PreventAD	57	63.712
Test_set	PreventAD	57	69.358
Test_set	PreventAD	57	72.018
Test_set	PreventAD	57	72
Test_set	PreventAD	57	67.768
Test_set	PreventAD	57	72.407
Test_set	PreventAD	57	78.642
Test_set	PreventAD	57	69.032
Test_set	PreventAD	57	67.651
Test_set	PreventAD	57	72.311
Test_set	PreventAD	57	74.625
Test_set	PreventAD	57	66.526
Test_set	PreventAD	57	69.159
Test_set	CamCAN	58	47.769
Test_set	CamCAN	58	69.884
Test_set	DIAN	58	31.075
Test_set	PreventAD	58	62.653
Test_set	PreventAD	58	68.692
Test_set	PreventAD	58	70.368
Test_set	PreventAD	58	70.687
Test_set	PreventAD	58	73.181
Test_set	PreventAD	58	52.357
Test_set	PreventAD	58	69.389
Test_set	PreventAD	58	73.509
Test_set	PreventAD	58	66.949
Test_set	PreventAD	59	68.773
Test_set	PreventAD	59	67.389
Test_set	PreventAD	59	70.544
Test_set	PreventAD	59	71.973
Test_set	PreventAD	59	65.879
Test_set	PreventAD	59	65.748
Test_set	PreventAD	59	70.52
Test_set	PreventAD	59	71.885
Test_set	PreventAD	59	65.389
Test_set	PreventAD	59	71.169
Test_set	PreventAD	59	69.665
Test_set	PreventAD	59	61.368
Test_set	PreventAD	59	71.968
Test_set	PreventAD	59	67.389
Test_set	CamCAN	60	32.486
Test_set	CamCAN	60	53.159
Test_set	PreventAD	60	77.297
Test_set	PreventAD	60	63.13
Test_set	PreventAD	60	64.813
Test_set	PreventAD	60	67.555
Test_set	PreventAD	60	68.442
Test_set	PreventAD	60	73.099
Test_set	PreventAD	60	69.996
Test_set	PreventAD	60	74.692
Test_set	PreventAD	60	69.76
Test_set	PreventAD	60	73.613
Test_set	PreventAD	60	72.078
Test_set	PreventAD	60	67.695
Test_set	PreventAD	60	72.734
Test_set	PreventAD	60	71.63
Test_set	PreventAD	60	69.76
Test_set	PreventAD	60	72.541
Test_set	PreventAD	60	74.575
Test_set	PreventAD	60	65.55
Test_set	PreventAD	60	41.884
Test_set	PreventAD	60	52.256
Test_set	PreventAD	60	74.308
Test_set	PreventAD	60	69.144
Test_set	PreventAD	60	71.834
Test_set	DIAN	61	78.074
Test_set	PreventAD	61	67.132
Test_set	PreventAD	61	69.315
Test_set	PreventAD	61	76.502
Test_set	PreventAD	61	69.102
Test_set	PreventAD	61	66.901
Test_set	PreventAD	61	69.58
Test_set	PreventAD	61	72.376
Test_set	PreventAD	61	67.188
Test_set	PreventAD	61	69.984
Test_set	PreventAD	61	64.58
Test_set	PreventAD	61	75.406
Test_set	PreventAD	61	58.139
Test_set	PreventAD	61	74.059
Test_set	PreventAD	61	68.328
Test_set	PreventAD	61	67.077
Test_set	PreventAD	61	60.189
Test_set	PreventAD	61	77.372
Test_set	PreventAD	61	69.891
Test_set	PreventAD	61	68.571
Test_set	PreventAD	61	71.593
Test_set	PreventAD	61	67.575
Test_set	PreventAD	61	68.835
Test_set	PreventAD	61	70.487
Test_set	PreventAD	61	68.243
Test_set	PreventAD	61	73.345
Test_set	PreventAD	61	64.819
Test_set	PreventAD	61	71.939
Test_set	PreventAD	61	70.665
Test_set	PreventAD	61	77.571
Test_set	CamCAN	62	43.308
Test_set	PreventAD	62	71.382
Test_set	PreventAD	62	59.345
Test_set	PreventAD	62	75.612
Test_set	PreventAD	62	70.644
Test_set	PreventAD	62	65.437
Test_set	PreventAD	62	68.506
Test_set	PreventAD	62	71.129
Test_set	PreventAD	62	68.094
Test_set	PreventAD	62	60.285
Test_set	PreventAD	62	72.464
Test_set	PreventAD	62	69.421
Test_set	PreventAD	62	68.204
Test_set	PreventAD	62	73.794
Test_set	PreventAD	62	74.327
Test_set	PreventAD	62	58.814
Test_set	PreventAD	62	69.547
Test_set	PreventAD	62	72.471
Test_set	PreventAD	62	65.38
Test_set	PreventAD	62	70.464
Test_set	PreventAD	62	73.304
Test_set	PreventAD	62	63.876
Test_set	PreventAD	62	68.664
Test_set	PreventAD	62	68.704
Test_set	PreventAD	62	65.437
Test_set	PreventAD	62	69.883
Test_set	PreventAD	62	62.457
Test_set	PreventAD	62	70.378
Test_set	PreventAD	62	64.44
Test_set	PreventAD	62	57.195
Test_set	PreventAD	62	70.99
Test_set	PreventAD	62	70.791
Test_set	CamCAN	63	58.819
Test_set	CamCAN	63	62.841
Test_set	CamCAN	63	63.333
Test_set	CamCAN	63	52.371
Test_set	PreventAD	63	67.001
Test_set	PreventAD	63	70.723
Test_set	PreventAD	63	67.306
Test_set	PreventAD	63	39.901
Test_set	PreventAD	63	70.469
Test_set	PreventAD	63	70.635
Test_set	PreventAD	63	69.477
Test_set	PreventAD	63	70.165
Test_set	PreventAD	63	62.429
Test_set	PreventAD	63	65.832
Test_set	PreventAD	63	68.556
Test_set	PreventAD	63	68.604
Test_set	PreventAD	63	70.886
Test_set	PreventAD	63	71.524
Test_set	PreventAD	63	70.535
Test_set	PreventAD	63	71.182
Test_set	PreventAD	63	68.573
Test_set	PreventAD	63	68.114
Test_set	PreventAD	63	71.271
Test_set	CamCAN	64	68.98
Test_set	CamCAN	64	81.768
Test_set	PreventAD	64	68.417
Test_set	PreventAD	64	72.379
Test_set	PreventAD	64	69.708
Test_set	PreventAD	64	57.203
Test_set	PreventAD	64	70.734
Test_set	PreventAD	64	70.433
Test_set	PreventAD	64	74.997
Test_set	PreventAD	64	68.532
Test_set	PreventAD	64	71.672
Test_set	PreventAD	64	69.696
Test_set	PreventAD	64	77.233
Test_set	PreventAD	64	70.713
Test_set	PreventAD	64	71.118
Test_set	PreventAD	64	59.48
Test_set	ADNI	65	68.245
Test_set	ADNI	65	43.022
Test_set	CamCAN	65	75.951
Test_set	PreventAD	65	71.285
Test_set	PreventAD	65	65.994
Test_set	PreventAD	65	69.318
Test_set	PreventAD	65	65.717
Test_set	PreventAD	65	68.562
Test_set	PreventAD	65	70.184
Test_set	PreventAD	65	74.834
Test_set	PreventAD	65	66.466
Test_set	PreventAD	65	72.248
Test_set	PreventAD	65	72.512
Test_set	PreventAD	65	66.448
Test_set	PreventAD	65	60.522
Test_set	PreventAD	65	65.367
Test_set	PreventAD	65	63.71
Test_set	ADNI	66	53.843
Test_set	CamCAN	66	67.009
Test_set	CamCAN	66	34.963
Test_set	CamCAN	66	44.39
Test_set	CamCAN	66	49.277
Test_set	PreventAD	66	64.868
Test_set	PreventAD	66	87.003
Test_set	PreventAD	66	70.478
Test_set	PreventAD	66	67.659
Test_set	PreventAD	66	73.824
Test_set	PreventAD	66	70.949
Test_set	PreventAD	66	71.195
Test_set	PreventAD	66	70.525
Test_set	PreventAD	66	59.797
Test_set	ADNI	67	47.584
Test_set	CamCAN	67	40.784
Test_set	PreventAD	67	59.857
Test_set	PreventAD	67	67.947
Test_set	PreventAD	67	70.884
Test_set	PreventAD	67	64.064
Test_set	PreventAD	67	73.095
Test_set	PreventAD	67	67.739
Test_set	PreventAD	67	72.485
Test_set	PreventAD	67	59.922
Test_set	PreventAD	67	71.683
Test_set	PreventAD	67	76.911
Test_set	CamCAN	68	73.487
Test_set	PreventAD	68	71.584
Test_set	PreventAD	68	64.214
Test_set	PreventAD	68	67.606
Test_set	PreventAD	68	70.17
Test_set	PreventAD	68	65.308
Test_set	PreventAD	68	71.12
Test_set	PreventAD	68	65.885
Test_set	PreventAD	68	63.67
Test_set	ADNI	69	21.629
Test_set	PreventAD	69	68.56
Test_set	PreventAD	69	51.175
Test_set	PreventAD	69	70.258
Test_set	PreventAD	69	70.898
Test_set	PreventAD	69	68.874
Test_set	PreventAD	69	67.166
Test_set	PreventAD	69	69.536
Test_set	ADNI	70	60.135
Test_set	ADNI	70	65.07
Test_set	CamCAN	70	34.348
Test_set	PreventAD	70	69.282
Test_set	PreventAD	70	70.247
Test_set	PreventAD	70	66.164
Test_set	PreventAD	70	77.103
Test_set	PreventAD	70	64.072
Test_set	PreventAD	70	68.127
Test_set	PreventAD	70	67.226
Test_set	PreventAD	70	66.509
Test_set	ADNI	71	48.357
Test_set	CamCAN	71	70.023
Test_set	CamCAN	71	60.8
Test_set	PreventAD	71	67.638
Test_set	PreventAD	71	68.974
Test_set	PreventAD	71	69.224
Test_set	PreventAD	71	74.917
Test_set	PreventAD	71	66.748
Test_set	PreventAD	71	72.47
Test_set	PreventAD	71	76.892
Test_set	PreventAD	71	74.139
Test_set	PreventAD	71	69.214
Test_set	CamCAN	72	41.198
Test_set	PreventAD	72	69.848
Test_set	PreventAD	72	67.467
Test_set	PreventAD	72	67.783
Test_set	PreventAD	72	65.033
Test_set	PreventAD	72	65.212
Test_set	CamCAN	73	38.887
Test_set	PreventAD	73	72.162
Test_set	PreventAD	73	68.705
Test_set	ADNI	74	58.106
Test_set	CamCAN	74	77.273
Test_set	CamCAN	74	70.265
Test_set	CamCAN	74	75.02
Test_set	PreventAD	74	68.628
Test_set	PreventAD	74	68.205
Test_set	PreventAD	74	73.133
Test_set	PreventAD	74	65.708
Test_set	PreventAD	74	70.797
Test_set	ADNI	75	75.473
Test_set	ADNI	75	60.208
Test_set	CamCAN	75	38.176
Test_set	CamCAN	75	44.887
Test_set	PreventAD	75	74.009
Test_set	PreventAD	75	65.971
Test_set	PreventAD	75	67.562
Test_set	CamCAN	76	52.909
Test_set	PreventAD	76	70.458
Test_set	PreventAD	76	68.913
Test_set	ADNI	77	52.932
Test_set	ADNI	77	56.436
Test_set	PreventAD	77	69.749
Test_set	PreventAD	77	73.753
Test_set	CamCAN	78	51.081
Test_set	CamCAN	78	65.17
Test_set	CamCAN	79	51.698
Test_set	CamCAN	79	68.596
Test_set	CamCAN	79	50.585
Test_set	CamCAN	79	68.721
Test_set	ADNI	80	73.449
Test_set	CamCAN	80	42.191
Test_set	CamCAN	81	55.991
Test_set	CamCAN	81	50.721
Test_set	CamCAN	81	78.49
Test_set	PreventAD	81	68.168
Test_set	CamCAN	83	52.264
Test_set	PreventAD	83	68.906
Test_set	CamCAN	84	78.678
Test_set	CamCAN	84	56.762
Test_set	CamCAN	84	56.762
Test_set	CamCAN	84	61.457
Test_set	PreventAD	84	72.865
Test_set	CamCAN	86	56.109
Test_set	CamCAN	87	52.957
Test_set	CamCAN	88	73.306
Test_set	ADNI	90	62.614

## Sheet: Fig3_b-d
Predicted_Age_Difference_PAD
27.9967536170939
5.8207879759647
-15.3709787130295
22.2045464935333
7.6362429947751
1.6225042211668
-15.4689575579671
2.1735844602482
-11.5476689555369
-.310572332117999
-5.2982215512919
33.2455977572927
17.7502713430465
9.629420373543
5.7868470626106
1.2081128129269
21.6378622174781
11.1308140445395
27.081603316763
-6.9965341480324
8.9315091275988
18.3790367613264
4.6619330609879
36.5350939746923
-11.2425643302326
32.6445651401143
-.390709432732898
20.5311004015694
-3.0715182489907
-16.345695924468
1.8192604612516
37.3691719327369
27.5298272313784
-1.6301638944426
8.6261200621096
24.6238787906362
13.7249859305093
-21.6761768801443
23.0651740545462
15.3907474687161
7.3339909432949
5.5020446450527
-19.7221455252656
-9.6101343471473
23.1937775628545
15.2303032035618
-7.4536224982034
26.3130826409726
-22.6459890684798
-17.0195371775156
13.0020614992808
-13.7158735884076
.818263837316998
13.873979884196
23.095157874321
.540709287178402
20.455314545341
8.1537857901687
14.480571669839
-30.9460457232912
-6.0392794206199
-23.6777887971943
-4.6273772895653
23.5631737847166
-4.3008179801949
-.4002415459505
-28.0772026245794
11.1163492063771
18.311613035635
-4.7053843047943
22.6534358919916
12.5973826963422
-2.8596319985426
-16.3398578605356
18.4367022696267
-15.6380366966568
-14.3357285896002
-1.5870601445338
-12.6686711805698
-6.1020519584828
17.5206518518382
17.9146399925806
8.9802279529945
14.3704390119364
-1.7503585921842
-4.7221397602112
25.51827266901
11.4625429903432
11.2879825289105
7.1600504244227
-10.6288157509107
9.2274817678637
12.8148935344909
-12.0686371685546
24.4117327430193
37.7861703985993
35.8333552997202
2.5998503939731
12.6697789286188
23.745338509107
8.5756717506771
18.5830037589687
17.0743704687903
15.4757906195505
5.8801238259591
.329686564916102
4.4068604177882
-21.6099319325149
16.1803403133432
33.5003302583794
-7.8231960372061
40.9091763893236
-5.8899468043508
-3.1133618180622
35.0815097398604
-9.4509757557987
52.1174967846067
48.0274999944416
6.5078565953354
-13.7747995013571
48.8459320529284
27.6566380584675
-16.20944258944
-16.0316800986024
-1.1258128559406
9.1305364516131
-26.9253850699344
8.1262182274944
-18.7817781431655
-13.1383688636185
35.194834793977
-6.1348767605293
10.8850943996204
-9.7103673174754
41.520541866466
-31.0779529214071
11.0173980826463
-20.6557189967846
-7.4494639470636
25.0101653051382
39.1445667759581
-19.6895276587231
-22.8814005571487
11.0349350291524
-18.7389420255412
21.6193907426483
-16.9174683622342
34.0455234770281
-10.5670282193204
-13.0691199690183
-10.2836642012557
-20.472346686993
23.7002784591204
12.7613591072353

## Sheet: Fig3_f
Predicted_Age_Difference_PAD
4.4174833534809
6.28548884268039
17.2967989825818
-5.3715994045299
9.3819858906264
4.6525829235487
9.7725918759191
8.38853156044421
3.1304607243923
-7.143173103395
9.07710010963309
0.946742345015295
0.994385289605106
4.0013850022129
3.88361214311649
3.583582820488
13.4538515482109
-12.8324888662188
-0.991232567121301
-3.7862319281047
13.4989376538337
-0.3942860570845
6.1317489518682
11.5435967725793
7.7234929083603
10.6922611283229
4.8132753973306
-5.7945402367734
8.3154043382616
13.623571361817
-2.6552032022749
4.305950183913
-23.0986745105233
7.4691672948568
7.6354724206965
-0.867363751637797
6.47728397608439
7.1653938790747
-1.13231931686499
13.6120161795663
15.5020897781129
12.9733961434226
8.3790118324773
21.0028640535087
7.5546124965372
8.10188848784949
5.9006278167071
4.3181959335103
8.58029556449721
7.62389966252751
8.4419293612262
6.7115117517765
11.3758586201119
13.0991885691068
5.70762120942879
-0.440205315249003
9.99576773347989
-17.8248528436928
6.18824870539071
2.1702194713184
14.691562174771
-2.1515164123583
-4.53320521694479
8.64379396895509
0.716965027842406
-0.570849124036599
8.9837756470158
-3.3623699170725
-2.9359162665523
6.8791701368896
3.5620536030352
-6.7973119803406
12.357644800259
3.5803446681774
-4.2172386221323
12.5958845903847
18.3539829869155
14.4062982933268
-2.6920322227386
4.4779049740233
6.7476947541445
2.83194421639
9.75967415842319
15.0179791446803
-6.9666120123033
-2.8611778431323
11.5198926652941
13.0590378812614
14.9999369351003
5.18422213411939
6.73408703086319
12.8850623168655
3.43724774631811
6.09461612417491
7.3283611274699
-0.717500820461396
-0.837869583310805
6.50566501127111
6.38864987931611
9.1294286574781
0.246741220048506
8.87387534831259
9.8339121651629
6.0772290684376
-14.0941753217686
5.5557732135005
0.738687501877294
1.65930491045479
10.7676067612039
17.7656187473357
15.4072141040325
6.0939287968437
13.6127898451212
-1.7151489578675
1.25759762452461
10.4637126673759
6.4328213507326
21.6418357748644
7.4207306662575
12.1685381159187
1.46553552341111
-0.810648446869997
6.20432904122281
10.9966099713755
11.7939024823686
10.664724011941
12.3682175487921
16.8263898662335
16.371876019893
4.53174705873479
5.604467154535
-9.0292182547873
12.0779378164764
7.82370376212791
12.3274804465408
1.8978866857982
-3.8363771341951
12.6867393336346
-3.1862962250806
-0.126466255742002
7.546778861189
-7.2512316084044
7.8855108992763
7.69492228109149
8.5237780068904
8.8911624062883
3.1195321636495
7.5714915433141
10.4707274438933
-3.247289734658
5.48505530259889
7.6724113750531
8.2015406306766
10.5929963384949
2.3677352500742
12.5715316641971
4.949200391288
-2.11547193287259
5.6961711975617
12.7338538350056
-7.0780743199547
7.1029709874139
11.6300057610852
3.3800892339568
-5.92843323630819
7.24801249651691
-2.0255659536065
13.2329717964521
8.46416103500199
15.1807567103258
-1.8732605971602
7.51160762195219
12.0323543324727
-1.833839885728
4.6828830404576
11.304021801766
9.9114532674209
6.71323355335559
-5.64259388405
-5.5418714924143
9.7603676954124
11.3886679899665
12.5408737588792
-1.7756595946408
3.91730399772401
7.11764112368461
6.5749181003553
7.5345389675735
8.18218384049879
-4.25158741385211
7.8348368285302
14.5745080617968
15.5092942332219
6.9792436583401
1.4484938876398
5.55018943322131
-4.5202407387554
1.47030592612271
10.6509624451461
9.48702301898
1.8763234522188
7.2434617672324
6.6644532622624
-4.2953936067193
5.8923484122643
15.3109576982585
3.1391471137137
17.624782386539
5.1952925783297
15.1920637715183
-18.1163355406505
-7.7441378479761
6.7038595913268
14.3076394868504
-1.78600976184759
9.1440403838843
-4.477892084648
-4.3301158610647
0.536089121609706
-7.0867964074238
9.5263131273732
12.9675221166639
3.4372299942471
8.3893638020381
-2.7736178759919
7.8829173135485
5.5730149774995
12.3448835157934
0.457173176928698
8.3781326153598
3.8185356894968
10.9390051070473
4.5249509222016
0.367201624816602
2.4398366935395
-8.29181217741581
-1.2901106033012
9.6651560998429
-4.804658625189
-3.4914673715126
16.5714938979868
10.0801073332509
11.8339259215011
5.1140822237292
-3.2031879400445
8.9903204221133
-6.7881259947598
13.2895606670454
-7.43782573784161
8.7906302356612
14.8875983093353
12.1593439917455
8.27116382342081
8.9494032578947
-11.134919133057
-6.2027323600232
